# Supplementary material for: Genome Assembly and Microsatellite Marker Development Using Illumina and PacBio Sequencing in the Carex pumila (Cyperaceae) from Korea
Source: Genes (Basel). 2023 Nov 10;14(11):2063. doi: 10.3390/genes14112063 (PMC10671310; doi:10.3390/genes14112063)
Supplement: Supplementary file 1 [file genes-14-02063-s001.zip]

Archive with 1 entries (1 files):
- genes-2606050-supplementary.pdf
